# Supplementary material for: Sex determination mode does not affect body or genital development of the central bearded dragon (Pogona vitticeps)
Source: EvoDevo. 2017 Dec 4;8:25. doi: 10.1186/s13227-017-0087-5 (PMC5716226; doi:10.1186/s13227-017-0087-5)
Supplement: Supplementary file 4 — Additional file 4: Table S1. Datasheet of all specimens used in this study, including identifier (row names), age (in days post-lay, or DOO to denote specimen was sampled at oviposition), stage, type of specimen (C = from University of Canberra breeding colony, B = breeder), genotype, embryo weight (WTL), yolk weight (WTY), maternal sexual genotype (Mtype), incubation temperature (Temp), genital maturity score (1–6, see Fig. 4 and results for details), identity of mother, number of clutch (some mothers laid several clutches), treatment name. [file 13227_2017_87_MOESM4_ESM.xlsx]

## Sheet: Sheet1
ID	Age	Stage	Type	Genotype	WTL	WTY	Mtype	Temp	Genitalia	Mother	Clutch	Treatment
DOL1	1	1	C	NA	NA	NA	ZW	NA	NA	9564	NA	NA
DOL2	1	1	C	NA	NA	NA	ZW	NA	NA	9564	NA	NA
DOL3	1	1	C	NA	NA	NA	ZW	NA	NA	9511	NA	NA
DOL4	1	1	C	NA	NA	NA	ZW	NA	NA	9511	NA	NA
DOL5	1	1	C	NA	NA	NA	ZZ	NA	NA	3596	NA	NA
DOL6	1	1	C	NA	NA	NA	ZZ	NA	NA	3596	NA	NA
DOL7	1	1	C	NA	NA	NA	ZZ	NA	NA	9526	NA	NA
DOL8	1	1	C	NA	NA	NA	ZZ	NA	NA	9526	NA	NA
J28ZW12a	12	6	B	NA	0.075	2.15	ZW	28	1	M1	C1	28ZW
J28ZW14a	14	7	B	NA	0.178	2.266	ZW	28	1	M1	C1	28ZW
J28ZW14b	14	5	B	ZW	0.122	2.076	ZW	28	0	M2	C1	28ZW
J28ZW16a	16	6	B	NA	0.073	2.916	ZW	28	1	M1	C1	28ZW
J28ZW16b	16	6	B	ZW	0.144	2.298	ZW	28	1	M2	C1	28ZW
J28ZW16c	16	6	B	ZZ	0.193	2.351	ZW	28	1	M1	C2	28ZW
J28ZW20b	20	6	B	ZW	0.195	2.487	ZW	28	1	M1	C1	28ZW
J28ZW20c	20	6.5	B	ZW	0.275	2.552	ZW	28	1	M1	C2	28ZW
J28ZW25c	25	8.5	B	ZZ	0.418	2.467	ZW	28	1	M1	C2	28ZW
J28ZW29a	29	11	B	ZW	0.462	2.487	ZW	28	3	M1	C1	28ZW
J28ZW30c	30	10.5	B	ZZ	0.552	2.713	ZW	28	1	M1	C2	28ZW
J28ZW35a	35	11	B	ZW	0.482	2.074	ZW	28	3	M2	C1	28ZW
J28ZW35b	35	12	B	ZW	0.628	2.64	ZW	28	2	M1	C2	28ZW
J28ZW40b	40	13	B	ZZ	0.503	1.781	ZW	28	3	M1	C1	28ZW
J28ZW40c	40	13	B	ZW	0.792	2.155	ZW	28	4	M1	C2	28ZW
J28ZW45c	45	13	B	ZZ	0.958	1.979	ZW	28	3	M1	C2	28ZW
J28ZW50a	50	14.5	B	ZZ	0.889	2.112	ZW	28	3	M1	C1	28ZW
J28ZW50b	50	14.5	B	ZZ	1.183	1.635	ZW	28	3	M2	C1	28ZW
J28ZW50c	50	15	B	NA	1.281	1.738	ZW	28	3	M1	C2	28ZW
J28ZW60b	60	15	B	NA	1.784	1.18	ZW	28	6	M2	C1	28ZW
J28ZW60c	60	18	B	NA	1.758	1.497	ZW	28	3	M1	C2	28ZW
J28ZW7a	7	4	B	NA	0.032	1.229	ZW	28	0	M1	C1	28ZW
J28ZW9a	9	5.5	B	NA	0.051	2.125	ZW	28	1	M1	C1	28ZW
28ZW14c	14	5	C	NA	0.114	1.544	ZW	28	0	M3	C3	28ZW
28ZW14d	14	6	C	NA	0.139	1.854	ZW	28	1	M3	C4	28ZW
28ZW16d	16	6	C	NA	0.16	1.604	ZW	28	NA	M3	C3	28ZW
28ZW18a	18	6	C	ZZ	0.232	1.384	ZW	28	1	M3	C3	28ZW
28ZW20a	20	8	C	NA	0.195	1.336	ZW	28	1	M4	C1	28ZW
28ZW22a	22	8	C	NA	0.37	1.746	ZW	28	1	M3	C2	28ZW
28ZW22b	22	6	C	ZZ	0.206	1.488	ZW	28	1	M3	C3	28ZW
28ZW23a	23	8	C	ZZ	0.381	1.544	ZW	28	1	M3	C2	28ZW
28ZW25a	25	9	C	ZZ	0.307	1.334	ZW	28	1	M6	C1	28ZW
28ZW25b	25	9	C	ZW	0.37	1.937	ZW	28	2	M3	C1	28ZW
28ZW25d	25	8	C	ZZ	0.307	1.464	ZW	28	1	M3	C3	28ZW
28ZW26a	26	9	C	ZW	0.444	1.948	ZW	28	2	M3	C1	28ZW
28ZW27a	27	10	C	ZZ	0.448	1.928	ZW	28	2	M3	C1	28ZW
28ZW29a	29	11	C	ZZ	0.463	1.741	ZW	28	2	M3	C1	28ZW
28ZW30a	30	11	C	NA	0.331	1.447	ZW	28	2	M5	C1	28ZW
28ZW30b	30	11	C	ZZ	0.469	1.462	ZW	28	2	M3	C1	28ZW
28ZW30d	30	10	C	ZZ	0.427	1.843	ZW	28	2	M3	C3	28ZW
28ZW31a	31	11	C	ZW	0.587	1.898	ZW	28	3	M3	C1	28ZW
28ZW32a	32	12	C	ZZ	0.584	2.107	ZW	28	3	M3	C1	28ZW
28ZW33a	33	11.5	C	ZW	0.536	1.298	ZW	28	4	M3	C2	28ZW
28ZW35c	35	12	C	ZW	0.819	1.297	ZW	28	4	M3	C2	28ZW
28ZW37a	37	13.5	C	ZW	0.696	1.938	ZW	28	4	M3	C2	28ZW
28ZW40a	40	13	C	ZZ	0.833	1.15	ZW	28	3	M4	C1	28ZW
28ZW42a	42	14	C	NA	0.958	1.882	ZW	28	4	M3	C2	28ZW
28ZW45a	45	14	C	ZW	0.759	1.055	ZW	28	4	M6	C1	28ZW
28ZW45b	45	14	C	ZZ	0.953	1.201	ZW	28	3	M4	C1	28ZW
28ZW47a	47	15	C	NA	1.275	1.389	ZW	28	4	M3	C2	28ZW
28ZW50d	50	17	C	NA	1.35	1.567	ZW	28	3	M3	C2	28ZW
28ZW55a	55	17	C	ZW	1.324	0.871	ZW	28	4	M4	C1	28ZW
28ZW55b	55	17	C	ZZ	1.224	1.04	ZW	28	4	M6	C1	28ZW
28ZW55c	55	17	C	ZW	1.295	1.085	ZW	28	3	M5	C1	28ZW
28ZW60a	60	18	C	ZZ	1.768	0.566	ZW	28	3	M4	C1	28ZW
28ZW65a	65	18	C	ZZ	2.053	0.455	ZW	28	3	M5	C1	28ZW
28ZW65b	65	18	C	ZW	2.412	0.403	ZW	28	5	M4	C1	28ZW
28ZW70a	70	18	C	ZZ	2.46	0.403	ZW	28	6	M5	C1	28ZW
28ZW70b	70	18	C	ZW	2.881	0.195	ZW	28	6	M4	C1	28ZW
28ZZ15a	15	6	C	ZZ	0.22	1.808	ZZ	28	1	M16	C1	28ZZ
28ZZ15b	15	7	C	ZZ	0.212	1.793	ZZ	28	1	M16	C1	28ZZ
28ZZ15c	15	5	C	ZZ	0.135	NA	ZZ	28	1	M12	C3	28ZZ
28ZZ20a	20	8	C	ZZ	0.24	1.758	ZZ	28	1	M16	C1	28ZZ
28ZZ22a	22	7	C	ZZ	0.212	1.325	ZZ	28	1	M17	C1	28ZZ
28ZZ25a	25	9	C	ZZ	0.398	1.828	ZZ	28	2	M16	C1	28ZZ
28ZZ25c	25	8	C	ZZ	0.192	1.61	ZZ	28	1	M12	C3	28ZZ
28ZZ30a	30	11	C	ZZ	0.384	1.251	ZZ	28	2	M15	C1	28ZZ
28ZZ30b	30	10.5	C	ZZ	0.294	1.854	ZZ	28	2	M12	C3	28ZZ
28ZZ30c	30	9.5	C	ZZ	0.315	1.626	ZZ	28	2	M12	C3	28ZZ
28ZZ35a	35	13	C	ZZ	0.448	1.527	ZZ	28	3	M12	C3	28ZZ
28ZZ35b	35	12.5	C	ZZ	0.701	1.647	ZZ	28	3	M16	C1	28ZZ
28ZZ40a	40	13	C	ZZ	0.874	1.415	ZZ	28	3	M12	C3	28ZZ
28ZZ40b	40	14	C	ZZ	0.933	1.573	ZZ	28	3	M16	C1	28ZZ
28ZZ45a	45	14	C	ZZ	0.878	1.137	ZZ	28	3	NA	NA	28ZZ
28ZZ45b	45	14	C	ZZ	0.947	2.166	ZZ	28	3	M12	C3	28ZZ
28ZZ48a	48	16	C	ZZ	1.446	1.397	ZZ	28	3	M16	C1	28ZZ
28ZZ51a	51	15	C	ZZ	1.016	1.077	ZZ	28	3	M15	C1	28ZZ
28ZZ51b	51	16	C	ZZ	1.301	1.54	ZZ	28	3	M12	C3	28ZZ
28ZZ55a	55	17	C	ZZ	1.794	0.904	ZZ	28	3	M16	C1	28ZZ
28ZZ60a	60	18	C	ZZ	2.149	0.475	ZZ	28	3	M16	C1	28ZZ
28ZZ65a	65	18	C	ZZ	2.583	0.196	ZZ	28	3	M16	C1	28ZZ
28ZZ70a	70	18	C	ZZ	1.949	0.28	ZZ	28	3	M15	C1	28ZZ
J36ZW12c	12	8	B	ZW	0.173	2.513	ZW	36	1	M1	C2	36ZW
J36ZW15b	15	10	B	ZW	0.395	2.329	ZW	36	1	M1	C2	36ZW
J36ZW18c	18	11	B	ZW	0.459	2.209	ZW	36	2	M1	C2	36ZW
J36ZW21b	21	13	B	ZW	0.6	1.804	ZW	36	2	M1	C2	36ZW
J36ZW24a	24	13.5	B	ZW	0.773	1.409	ZW	36	4	M1	C2	36ZW
J36ZW27c	27	15	B	ZW	1.188	1.711	ZW	36	5	M1	C2	36ZW
J36ZW30c	30	17	B	ZW	1.341	1.599	ZW	36	5	M1	C2	36ZW
J36ZW33b	33	18	B	ZW	1.51	1.423	ZW	36	6	M1	C2	36ZW
J36ZW36a	36	18	B	ZW	2.101	1.014	ZW	36	6	M1	C2	36ZW
J36ZW39b	39	18	B	ZZ	2.148	0.767	ZW	36	6	M1	C2	36ZW
36ZW10a	10	6	C	ZZ	0.086	1.189	ZW	36	1	M5	C1	36ZW
36ZW10b	10	6	C	ZW	0.233	1.728	ZW	36	1	M3	C1	36ZW
36ZW11a	11	8	C	ZW	0.25	1.488	ZW	36	1	M3	C1	36ZW
36ZW12a	12	9	C	ZW	0.209	1.385	ZW	36	1	M4	C1	36ZW
36ZW12b	12	8	C	ZZ	0.252	1.871	ZW	36	1	M3	C1	36ZW
36ZW12d	12	7	C	ZZ	0.218	1.7	ZW	36	1	M3	C3	36ZW
36ZW13a	13	8	C	ZW	0.209	1.665	ZW	36	1	M3	C1	36ZW
36ZW14a	14	10	C	ZW	0.312	1.727	ZW	36	2	M3	C1	36ZW
36ZW14b	14	9	C	NA	0.314	1.986	ZW	36	1	M3	C4	36ZW
36ZW15a	15	8	C	ZZ	0.366	1.576	ZW	36	1	M3	C1	36ZW
36ZW15c	15	8	C	ZZ	0.357	1.659	ZW	36	1	M3	C3	36ZW
36ZW16a	16	10	C	ZW	0.431	1.808	ZW	36	2	M3	C1	36ZW
36ZW16b	16	9	C	NA	0.371	1.628	ZW	36	2	M3	C4	36ZW
36ZW17a	17	11	C	ZZ	0.428	1.622	ZW	36	3	M3	C1	36ZW
36ZW18a	18	12	C	ZW	0.447	1.071	ZW	36	3	M4	C1	36ZW
36ZW18b	18	12	C	ZW	0.273	1.351	ZW	36	3	M5	C1	36ZW
36ZW18d	18	10	C	NA	0.458	2.019	ZW	36	2	M3	C3	36ZW
36ZW20a	20	8	C	NA	0.142	1.134	ZW	36	1	M3	C3	36ZW
36ZW21a	21	13	C	ZZ	0.52	1.333	ZW	36	3	M4	C1	36ZW
36ZW24a	24	13.5	C	ZW	0.632	0.999	ZW	36	4	M4	C1	36ZW
36ZW25a	25	13	C	NA	0.739	1.286	ZW	36	4	M3	C3	36ZW
36ZW26a	26	13.5	C	ZW	0.526	1.39	ZW	36	4	M3	C2	36ZW
36ZW27a	27	14	C	ZW	0.7	0.98	ZW	36	4	M5	C1	36ZW
36ZW27b	27	14	C	ZW	1.107	1.135	ZW	36	4	M6	C1	36ZW
36ZW28a	28	14	C	ZW	0.893	1.272	ZW	36	4	M3	C2	36ZW
36ZW30a	30	15	C	NA	0.892	0.798	ZW	36	4	M5	C1	36ZW
36ZW30b	30	16	C	ZW	0.901	1.4	ZW	36	4	M3	C3	36ZW
36ZW30b	30	15	C	NA	1.186	0.908	ZW	36	4	M6	C1	36ZW
36ZW33a	33	16	C	ZW	1.365	0.961	ZW	36	3	M5	C1	36ZW
36ZW34a	34	15	C	ZW	1.181	1.104	ZW	36	4	M3	C2	36ZW
36ZW35a	35	18	C	NA	1.187	1.068	ZW	36	4	M3	C3	36ZW
36ZW38a	36	18	C	ZW	1.592	1.012	ZW	36	6	M3	C2	36ZW
36ZW39a	39	18	C	ZW	2.347	0.383	ZW	36	6	M4	C1	36ZW
36ZW42a	42	18	C	NA	2.327	0.228	ZW	36	6	M4	C1	36ZW
36ZW45a	45	18	C	ZW	2.269	0.151	ZW	36	6	M5	C1	36ZW
36ZW6a	6	5	C	ZW	0.032	NA	ZW	36	0	M3	C2	36ZW
36ZW9a	9	6	C	ZW	0.081	1.255	ZW	36	1	M6	C1	36ZW
36ZW9b	9	6	C	NA	0.128	1.471	ZW	36	1	M5	C1	36ZW
36ZW9c	9	6	C	ZW	0.128	1.209	ZW	36	1	M4	C1	36ZW
36ZW9d	9	6	C	ZW	0.135	1.683	ZW	36	1	M3	C1	36ZW
36ZZ2a	2	2	C	ZZ	NA	NA	ZZ	36	NA	3344zz	NA	36ZZ
36ZZ3a	3	3	C	ZZ	NA	NA	ZZ	36	NA	3344zz	NA	36ZZ
36ZZ4a	4	4	C	ZZ	NA	NA	ZZ	36	NA	3344zz	NA	36ZZ
36ZZ6a	6	5	C	ZZ	0.117	1.413	ZZ	36	1	M7	C1	36ZZ
36ZZ6b	6	8	C	ZZ	0.192	1.896	ZZ	36	1	M13	C1	36ZZ
36ZZ6c	6	5	C	ZZ	0.088	1.238	ZZ	36	1	M12	C2	36ZZ
36ZZ7a	7	5	C	ZZ	0.098	1.4	ZZ	36	0	M12	C2	36ZZ
36ZZ7b	7	5	C	ZZ	0.104	1.271	ZZ	36	0	M12	C2	36ZZ
36ZZ8b	8	6	C	ZZ	0.174	1.426	ZZ	36	1	M13	C1	36ZZ
36ZZ8c	8	6	C	ZZ	0.181	1.608	ZZ	36	1	M13	C1	36ZZ
36ZZ8d	8	6	C	ZZ	0.231	1.484	ZZ	36	1	M12	C1	36ZZ
36ZZ8e	8	6	C	ZZ	0.228	1.539	ZZ	36	1	M11	C1	36ZZ
36ZZ9a	9	6	C	ZZ	0.267	1.422	ZZ	36	1	M12	C1	36ZZ
36ZZ9b	9	8	C	ZZ	0.235	1.381	ZZ	36	1	M11	C1	36ZZ
36ZZ9c	9	6	C	ZZ	0.202	1.066	ZZ	36	1	M8	C1	36ZZ
36ZZ9d	9	6	C	ZZ	0.158	1.005	ZZ	36	1	M7	C1	36ZZ
36ZZ9e	9	6	C	ZZ	0.156	1.48	ZZ	36	1	M13	C1	36ZZ
36ZZ10a	10	7	C	ZZ	0.154	1.643	ZZ	36	1	M13	C1	36ZZ
36ZZ10b	10	7	C	ZZ	0.221	1.504	ZZ	36	1	M13	C1	36ZZ
36ZZ10c	10	5	C	ZZ	0.095	1.426	ZZ	36	1	M14	C1	36ZZ
36ZZ10d	10	8	C	ZZ	0.248	1.96	ZZ	36	2	M12	C1	36ZZ
36ZZ10e	10	8	C	ZZ	0.258	1.914	ZZ	36	2	M11	C1	36ZZ
36ZZ11a	11	8	C	ZZ	0.262	1.95	ZZ	36	2	M14	C1	36ZZ
36ZZ11b	11	8	C	ZZ	0.41	1.444	ZZ	36	1	M12	C1	36ZZ
36ZZ11c	11	8	C	ZZ	0.298	1.588	ZZ	36	2	M11	C1	36ZZ
36ZZ11d	11	8	C	ZZ	0.252	1.552	ZZ	36	2	M12	C1	36ZZ
36ZZ12a	12	8	C	ZZ	0.282	1.932	ZZ	36	1	M8	C1	36ZZ
36ZZ12b	12	8	C	ZZ	0.223	1.128	ZZ	36	1	M7	C1	36ZZ
36ZZ12c	12	8	C	ZZ	0.28	1.478	ZZ	36	2	M8	C1	36ZZ
36ZZ12d	12	8.5	C	ZZ	0.336	1.603	ZZ	36	2	M14	C1	36ZZ
36ZZ12e	12	8	C	ZZ	0.296	1.536	ZZ	36	2	M13	C1	36ZZ
36ZZ12f	12	6	C	ZZ	0.214	0.949	ZZ	36	1	M7	C1	36ZZ
36ZZ13a	13	8	C	ZZ	0.24	1.639	ZZ	36	1	M13	C1	36ZZ
36ZZ13b	13	9	C	ZZ	0.349	2.074	ZZ	36	2	M14	C1	36ZZ
36ZZ13c	13	9	C	ZZ	0.327	1.557	ZZ	36	2	M11	C1	36ZZ
36ZZ13d	13	8	C	ZZ	0.332	1.978	ZZ	36	2	M12	C1	36ZZ
36ZZ13e	13	9	C	ZZ	0.387	1.445	ZZ	36	2	M11	C1	36ZZ
36ZZ13f	13	8	C	ZZ	0.315	1.301	ZZ	36	2	M12	C1	36ZZ
36ZZ14a	14	9	C	ZZ	0.415	1.614	ZZ	36	2	M13	C1	36ZZ
36ZZ14b	14	9	C	ZZ	0.252	1.31	ZZ	36	2	M11	C1	36ZZ
36ZZ14c	14	9	C	ZZ	0.367	1.454	ZZ	36	2	M14	C1	36ZZ
36ZZ14d	14	9	C	ZZ	0.314	1.822	ZZ	36	2	M12	C1	36ZZ
36ZZ14e	14	9	C	ZZ	0.326	1.628	ZZ	36	2	M12	C1	36ZZ
36ZZ14f	14	9.5	C	ZZ	0.281	1.575	ZZ	36	2	M11	C1	36ZZ
36ZZ15a	15	9	C	ZZ	0.222	1.103	ZZ	36	2	M7	C1	36ZZ
36ZZ15b	15	9	C	ZZ	0.346	1.571	ZZ	36	2	M7	C1	36ZZ
36ZZ15c	15	9.5	C	ZZ	0.411	1.369	ZZ	36	2	M8	C1	36ZZ
36ZZ15d	15	9.5	C	ZZ	0.426	2.02	ZZ	36	2	M8	C1	36ZZ
36ZZ15e	15	9.5	C	ZZ	0.374	2.068	ZZ	36	2	M13	C1	36ZZ
36ZZ15f	15	10	C	ZZ	0.439	1.839	ZZ	36	2	M14	C1	36ZZ
36ZZ16a	16	9	C	ZZ	0.345	1.788	ZZ	36	2	M13	C1	36ZZ
36ZZ16b	16	11	C	ZZ	0.427	1.879	ZZ	36	2	M14	C1	36ZZ
36ZZ16c	16	11	C	ZZ	0.449	1.813	ZZ	36	2	M12	C1	36ZZ
36ZZ16d	16	11	C	ZZ	0.413	1.844	ZZ	36	2	M12	C1	36ZZ
36ZZ16e	16	11	C	ZZ	0.467	1.418	ZZ	36	2	M11	C1	36ZZ
36ZZ17a	17	11	C	ZZ	0.461	1.79	ZZ	36	2	M13	C1	36ZZ
36ZZ17b	17	11	C	ZZ	0.4	1.399	ZZ	36	3	M14	C1	36ZZ
36ZZ17c	17	11	C	ZZ	0.471	1.423	ZZ	36	3	M11	C1	36ZZ
36ZZ17d	17	12	C	ZZ	0.536	1.835	ZZ	36	3	M11	C1	36ZZ
36ZZ17e	17	11	C	ZZ	0.486	0.965	ZZ	36	3	M12	C1	36ZZ
36ZZ17f	17	11	C	ZZ	0.475	1.842	ZZ	36	3	M12	C1	36ZZ
36ZZ18a	18	11.5	C	ZZ	0.463	1.476	ZZ	36	2	M8	C1	36ZZ
36ZZ18b	18	11.5	C	ZZ	0.531	1.12	ZZ	36	2	M8	C1	36ZZ
36ZZ18c	18	11.5	C	ZZ	0.474	1.324	ZZ	36	2	M7	C1	36ZZ
36ZZ18d	18	11.5	C	ZZ	0.443	1.627	ZZ	36	2	M13	C1	36ZZ
36ZZ18e	18	11	C	ZZ	0.283	1.299	ZZ	36	2	M14	C1	36ZZ
36ZZ19a	19	12	C	ZZ	0.45	1.407	ZZ	36	3	M12	C1	36ZZ
36ZZ19b	19	12	C	ZZ	0.452	1.848	ZZ	36	3	M12	C1	36ZZ
36ZZ19c	19	12	C	ZZ	0.565	1.385	ZZ	36	3	M13	C1	36ZZ
36ZZ19d	19	12	C	ZZ	0.492	1.429	ZZ	36	3	M11	C1	36ZZ
36ZZ20a	20	12	C	ZZ	0.461	1.371	ZZ	36	3	M13	C1	36ZZ
36ZZ20b	20	12.5	C	ZZ	0.571	2.143	ZZ	36	4	M10	C1	36ZZ
36ZZ21a	21	13	C	ZZ	0.656	1.332	ZZ	36	4	M8	C1	36ZZ
36ZZ21b	21	13	C	ZZ	0.618	1.297	ZZ	36	4	M7	C1	36ZZ
36ZZ21c	21	13	C	ZZ	0.686	1.691	ZZ	36	4	M8	C2	36ZZ
36ZZ21d	21	13.5	C	ZZ	0.612	2.013	ZZ	36	4	M10	C1	36ZZ
36ZZ21e	21	14	C	ZZ	0.624	1.708	ZZ	36	4	M7	C2	36ZZ
36ZZ22a	22	14.5	C	ZZ	0.789	1.361	ZZ	36	4	M8	C2	36ZZ
36ZZ22b	22	14	C	ZZ	0.427	1.758	ZZ	36	4	M10	C1	36ZZ
36ZZ22c	22	14	C	ZZ	0.671	1.48	ZZ	36	4	M7	C2	36ZZ
36ZZ23a	23	14.5	C	ZZ	0.651	1.818	ZZ	36	4	M8	C2	36ZZ
36ZZ23b	23	14.5	C	ZZ	0.789	2.049	ZZ	36	4	M10	C1	36ZZ
36ZZ23c	23	15	C	ZZ	0.786	1.402	ZZ	36	4	M7	C2	36ZZ
36ZZ24a	24	14	C	ZZ	0.796	1.283	ZZ	36	3	M15	C1	36ZZ
36ZZ24b	24	17	C	ZZ	0.649	1.325	ZZ	36	4	M7	C1	36ZZ
36ZZ24c	24	14.5	C	ZZ	1.007	1.519	ZZ	36	4	M10	C1	36ZZ
36ZZ24d	24	15	C	ZZ	0.792	1.507	ZZ	36	4	M7	C2	36ZZ
36ZZ24e	24	15	C	ZZ	0.933	1.458	ZZ	36	4	M8	C2	36ZZ
36ZZ25a	25	15	C	ZZ	0.944	1.716	ZZ	36	4	M8	C2	36ZZ
36ZZ25b	25	15	C	ZZ	0.877	1.346	ZZ	36	4	M7	C2	36ZZ
36ZZ26a	26	17	C	ZZ	0.885	1.512	ZZ	36	4	M8	C2	36ZZ
36ZZ26b	26	17	C	ZZ	0.985	1.378	ZZ	36	4	M7	C2	36ZZ
36ZZ26c	26	16.5	C	ZZ	0.89	1.879	ZZ	36	5	M10	C1	36ZZ
36ZZ27a	27	14	C	ZZ	0.914	1.305	ZZ	36	4	M7	C1	36ZZ
36ZZ27b	27	15	C	ZZ	0.908	1.32	ZZ	36	4	M8	C1	36ZZ
36ZZ27c	27	17	C	ZZ	1.098	1.6	ZZ	36	5	M10	C1	36ZZ
36ZZ27d	27	17	C	ZZ	0.983	1.225	ZZ	36	4	M7	C2	36ZZ
36ZZ28a	28	17	C	ZZ	1.093	1.195	ZZ	36	4	M7	C2	36ZZ
36ZZ28b	28	17	C	ZZ	1.083	1.147	ZZ	36	4	M8	C2	36ZZ
36ZZ29a	29	17	C	ZZ	1.164	1.144	ZZ	36	4	M7	C2	36ZZ
36ZZ29b	29	17	C	ZZ	1.082	1.32	ZZ	36	5	M8	C2	36ZZ
36ZZ29c	29	16.5	C	ZZ	1.141	1.473	ZZ	36	5	M10	C1	36ZZ
36ZZ30a	30	16	C	ZZ	1.149	1.038	ZZ	36	4	M8	C1	36ZZ
36ZZ30b	30	15	C	ZZ	0.976	1.137	ZZ	36	4	M7	C1	36ZZ
36ZZ30c	30	17	C	ZZ	1.2	1.074	ZZ	36	4	M7	C2	36ZZ
36ZZ31a	31	17	C	ZZ	1.107	0.546	ZZ	36	5	M9	C1	36ZZ
36ZZ31b	31	18	C	ZZ	1.355	0.987	ZZ	36	4	M7	C2	36ZZ
36ZZ31c	31	17	C	ZZ	1.271	1.036	ZZ	36	4	M8	C2	36ZZ
36ZZ31d	31	18	C	ZZ	1.433	1.158	ZZ	36	5	M10	C1	36ZZ
36ZZ32a	32	18	C	ZZ	1.463	0.954	ZZ	36	6	M7	C2	36ZZ
36ZZ32b	32	18	C	ZZ	1.383	0.965	ZZ	36	4	M8	C2	36ZZ
36ZZ32c	32	18	C	ZZ	1.283	1.002	ZZ	36	4	M9	C1	36ZZ
36ZZ33a	33	18	C	ZZ	1.474	1.047	ZZ	36	5	M8	C1	36ZZ
36ZZ33b	33	18	C	ZZ	1.652	0.904	ZZ	36	5	M8	C2	36ZZ
36ZZ34a	34	18	C	ZZ	1.714	0.0938	ZZ	36	3	M8	C2	36ZZ
36ZZ34b	34	16	C	ZZ	1.157	1.303	ZZ	36	5	M12	C2	36ZZ
36ZZ35a	35	18	C	ZZ	1.658	0.732	ZZ	36	5	M8	C2	36ZZ
36ZZ35b	35	16	C	ZZ	1.496	1.019	ZZ	36	4	M9	C1	36ZZ
36ZZ36a	36	18	C	ZZ	1.808	0.725	ZZ	36	5	M8	C1	36ZZ
36ZZ36b	36	17	C	ZZ	0.914	1.069	ZZ	36	3	M9	C1	36ZZ
36ZZ37a	37	18	C	ZZ	1.792	0.989	ZZ	36	5	M12	C2	36ZZ
36ZZ38a	38	18	C	ZZ	1.934	0.972	ZZ	36	6	M12	C2	36ZZ
36ZZ39a	39	18	C	ZZ	1.76	0.739	ZZ	36	6	M8	C1	36ZZ
36ZZ39b	39	18	C	ZZ	1.594	0.859	ZZ	36	6	M12	C2	36ZZ
36ZZ42a	42	18	C	ZZ	2.393	0.301	ZZ	36	6	M15	C1	36ZZ
