# Supplementary material for: Sex determination mode does not affect body or genital development of the central bearded dragon (Pogona vitticeps)
Source: EvoDevo. 2017 Dec 4;8:25. doi: 10.1186/s13227-017-0087-5 (PMC5716226; doi:10.1186/s13227-017-0087-5)
Supplement: Supplementary file 5 — Additional file 5: Table S2. Genotyping results for all embryos used in this study. ID = specimen identifier, DNA concentration before (pre-Concentration) and after (post-Concentration) evaporation-based sample concentration. Genotyping results are the results from each PCR run (a minimum of 3, maximum of 5 runs), including the consensus genotype. Rows 4–33 show data for DNA concentration in post-hatching specimens for comparison with the embryonic concentration data only. [file 13227_2017_87_MOESM5_ESM.xlsx]

## Sheet: Appendix Data
						DNA Concentration (ng/uL)			Genotyping
	Sampling Group		Plate Position	ID		Pre-Concentration	Post-Concentration		1	2	3	4	5	Consensus Genotype
	Adult P. vitticeps blood	2	B1	1003351790		45.82	N/A		N/A	N/A	N/A	N/A	N/A	N/A
	Adult P. vitticeps blood	7	G1	111880108073		211.13	N/A		N/A	N/A	N/A	N/A	N/A	N/A
	Adult P. vitticeps blood	10	B2	Unknown - hatchling		17.2	N/A		N/A	N/A	N/A	N/A	N/A	N/A
	Adult P. vitticeps blood	11	C2	Unknown - hatchling		-1.41	N/A		N/A	N/A	N/A	N/A	N/A	N/A
	Adult P. vitticeps blood	12	D2	Unknown - hatchling		-11.85	N/A		N/A	N/A	N/A	N/A	N/A	N/A
	Adult P. vitticeps blood	15	G2	Unknown - hatchling		65.91	N/A		N/A	N/A	N/A	N/A	N/A	N/A
	Adult P. vitticeps blood	19	C3	Unknown - hatchling		13.52	N/A		N/A	N/A	N/A	N/A	N/A	N/A
	Adult P. vitticeps blood	20	D3	Unknown - hatchling		40.4	N/A		N/A	N/A	N/A	N/A	N/A	N/A
	Adult P. vitticeps blood	25	A4	Unknown - hatchling		20.35	N/A		N/A	N/A	N/A	N/A	N/A	N/A
	Adult P. vitticeps blood	26	B4	Unknown - hatchling		34.81	N/A		N/A	N/A	N/A	N/A	N/A	N/A
	Adult P. vitticeps blood	27	C4	Unknown - hatchling		20.59	N/A		N/A	N/A	N/A	N/A	N/A	N/A
	Adult P. vitticeps blood	34	B5	Unknown - hatchling		104.97	N/A		N/A	N/A	N/A	N/A	N/A	N/A
	Adult P. vitticeps blood	35	C5	Unknown - hatchling		-6.345	N/A		N/A	N/A	N/A	N/A	N/A	N/A
	Adult P. vitticeps blood	36	D5	Unknown - hatchling		1.88	N/A		N/A	N/A	N/A	N/A	N/A	N/A
	Adult P. vitticeps blood	39	G5	Unknown - hatchling		34.34	N/A		N/A	N/A	N/A	N/A	N/A	N/A
	Adult P. vitticeps blood	41	A6	Unknown - hatchling		64.91	N/A		N/A	N/A	N/A	N/A	N/A	N/A
	Adult P. vitticeps blood	43	C6	111880109573		62.99	N/A		N/A	N/A	N/A	N/A	N/A	N/A
	Adult P. vitticeps blood	49	A7	111880109581		2.82	N/A		N/A	N/A	N/A	N/A	N/A	N/A
	Adult P. vitticeps blood	50	B7	111880109546		45.85	N/A		N/A	N/A	N/A	N/A	N/A	N/A
	Adult P. vitticeps blood	55	G7	111880109592		60.98	N/A		N/A	N/A	N/A	N/A	N/A	N/A
	Adult P. vitticeps blood	57	A8	111880109509		98.62	N/A		N/A	N/A	N/A	N/A	N/A	N/A
	Adult P. vitticeps blood	66	B9	111880109579		23.77	N/A		N/A	N/A	N/A	N/A	N/A	N/A
	Adult P. vitticeps blood	68	D9	111880109508		18.96	N/A		N/A	N/A	N/A	N/A	N/A	N/A
	Adult P. vitticeps blood	71	G9	Unknown - hatchling		28.85	N/A		N/A	N/A	N/A	N/A	N/A	N/A
	Adult P. vitticeps blood	72	H9	Unknown - hatchling		51.73	N/A		N/A	N/A	N/A	N/A	N/A	N/A
	Adult P. vitticeps blood	73	A10	Unknown - hatchling		31.24	N/A		N/A	N/A	N/A	N/A	N/A	N/A
	Adult P. vitticeps blood	87	G11	AA65095		76.92	N/A		N/A	N/A	N/A	N/A	N/A	N/A
	Adult P. vitticeps blood	89	A12	AA65098		71.59	N/A		N/A	N/A	N/A	N/A	N/A	N/A
	Adult P. vitticeps blood	90	B12	AA65115		72.53	N/A		N/A	N/A	N/A	N/A	N/A	N/A
	Adult P. vitticeps blood	92	D12	AA65122		105.26	N/A		N/A	N/A	N/A	N/A	N/A	N/A
	P. vitticeps embryos Plate 1	1	A1	J36ZW6a		7.36	24.88		ZZ	ZZ	ZZ			ZZ
	P. vitticeps embryos Plate 1	2	B1	J28ZW20b		2.43667	-1.83		ZW	ZW	ZW			ZW
	P. vitticeps embryos Plate 1	3	C1	J28ZW14b		1.19667	-4.25		ZW	ZW	ZW			ZW
	P. vitticeps embryos Plate 1	4	D1	J28ZW16b		5.43333	7.76		ZW	ZW	ZW			ZW
	P. vitticeps embryos Plate 1	5	E1	J28ZW29a		-1.48333	-7.03		ZW	ZW	ZW			ZW
	P. vitticeps embryos Plate 1	6	F1	J28ZW40b		0.432	-8.93		ZZ	ZZ	ZZ			ZZ
	P. vitticeps embryos Plate 1	7	G1	J28ZW35a		-0.956667	-5.46		ZW	ZW	ZW			ZW
	P. vitticeps embryos Plate 1	8	H1	J28ZW50a		-0.72	-3.61		ZZ	ZZ	ZZ			ZZ
	P. vitticeps embryos Plate 1	9	A2	J28ZW50b		1.51333	-0.12		ZZ	ZZ	ZZ			ZZ
	P. vitticeps embryos Plate 1	10	B2	J36ZW12c		0.303333	0.17		ZW	ZW	ZW			ZW
	P. vitticeps embryos Plate 1	11	C2	J36ZW15b		-3.83	-10.07		ZW	ZW	ZW			ZW
	P. vitticeps embryos Plate 1	12	D2	J28ZW16c		-2.37	-7.33		ZZ	ZZ	ZZ			ZZ
	P. vitticeps embryos Plate 1	13	E2	J36ZW18c		-2.55	-9.25		ZW	ZW	ZW			ZW
	P. vitticeps embryos Plate 1	14	F2	J28ZW20c		0.42	-5.47		ZW	ZW	ZW			ZW
	P. vitticeps embryos Plate 1	15	G2	J36ZW21b		-0.85	-3.26		ZW	ZW	ZW			ZW
	P. vitticeps embryos Plate 1	16	H2	J36ZW24a		-2.79	-5.13		ZW	ZW	ZW			ZW
	P. vitticeps embryos Plate 1	17	A3	J28ZW25c		0.96	1.75		ZZ	ZZ	ZZ			ZZ
	P. vitticeps embryos Plate 1	18	B3	J36ZW27c		3.44	4.05		ZW	ZW	ZW			ZW
	P. vitticeps embryos Plate 1	19	C3	J28ZW30c		-0.05	3.69		ZZ	ZZ	ZZ			ZZ
	P. vitticeps embryos Plate 1	20	D3	J36ZW30c		2.32	-2.9		ZW	ZW	ZW			ZW
	P. vitticeps embryos Plate 1	21	E3	J36ZW33b		-2.25	-9.76		ZW	ZW	ZW			ZW
	P. vitticeps embryos Plate 1	22	F3	J28ZW35b		2.47	2.18		ZW	ZW	ZW			ZW
	P. vitticeps embryos Plate 1	23	G3	J36ZW36a		-1.85	-7.52		ZW	ZZ	ZW			ZW
	P. vitticeps embryos Plate 1	24	H3	J36ZW39b		0.19	0.33		ZZ	ZZ	ZZ			ZZ
	P. vitticeps embryos Plate 1	25	A4	J28ZW40c		1.38	6.81		ZW	ZW	ZW			ZW
	P. vitticeps embryos Plate 1	26	B4	J28ZW45c		4.19	24.66		ZZ	ZZ	ZZ			ZZ
	P. vitticeps embryos Plate 1	27	C4	28ZW55b_s		2.13	0.02		ZZ	ZZ	ZZ			ZZ
	P. vitticeps embryos Plate 1	28	D4	28ZW55b_e		10.44	43.36		ZZ	ZZ	ZZ			ZZ
	P. vitticeps embryos Plate 1	29	E4	28ZW65a_s		19.56	32.81		ZZ	ZZ	ZZ			ZZ
	P. vitticeps embryos Plate 1	30	F4	28ZW65a_e		7.72	8.05		ZZ	ZZ	ZZ			ZZ
	P. vitticeps embryos Plate 1	31	G4	28ZW70a_s		4.89	6.01		ZZ	ZZ	ZZ			ZZ
	P. vitticeps embryos Plate 1	32	H4	28ZW70a_e		7.95	23.8		ZZ	ZZ	ZZ			ZZ
	P. vitticeps embryos Plate 1	33	A5	28ZW55c		-1.27	-2.96		ZW	ZZ	ZZ	ZZ	ZZ
	P. vitticeps embryos Plate 1	34	B5	36ZW9d		16.44	34.04		ZW	ZW	ZW			ZW
	P. vitticeps embryos Plate 1	35	C5	36ZW10b		19.23	67.35		ZW	ZW	ZW			ZW
	P. vitticeps embryos Plate 1	36	D5	36ZW11a		15.02	30.29		ZW	ZW	ZW			ZW
	P. vitticeps embryos Plate 1	37	E5	36ZW12b		16.29	19.8		ZZ	ZZ	ZZ			ZZ
	P. vitticeps embryos Plate 1	38	F5	36ZW13a		52.65	98.47		ZW	ZW	ZW			ZW
	P. vitticeps embryos Plate 1	39	G5	36ZW14a		3.6	12.29		ZW	ZW	ZW			ZW
	P. vitticeps embryos Plate 1	40	H5	36ZW9a_s		19.69	41.42		ZW	W	W			ZW
	P. vitticeps embryos Plate 1	41	A6	36ZW9a_e		24.68	81.97		ZW	ZW	ZW			ZW
	P. vitticeps embryos Plate 1	42	B6	28ZW25a_s		6.93	16		ZZ	ZZ	ZZ			ZZ
	P. vitticeps embryos Plate 1	43	C6	28ZW25a_e		92.29	188.33		ZZ	ZZ	ZZ			ZZ
	P. vitticeps embryos Plate 1	44	D6	36ZW27b		3.89	6.23		ZW	ZW	ZW			ZW
	P. vitticeps embryos Plate 1	45	E6	M28ZW45a_s		2.79	-0.89		ZZ	ZZ	ZZ	ZZ		ZZ
	P. vitticeps embryos Plate 1	46	F6	M28ZW45a_e		23.03	52.63		ZZ	ZZ	ZZ	ZZ		ZZ
	P. vitticeps embryos Plate 1	47	G6	28ZW5a		43.75	127.92		ZW	ZW	ZW			ZW
	P. vitticeps embryos Plate 1	48	H6	28ZW70b_s		-0.6	-0.67		ZW	ZW	ZW			ZW
	P. vitticeps embryos Plate 1	49	A7	28ZW70b_e		4.32	3.11		ZW	ZW	ZW			ZW
	P. vitticeps embryos Plate 1	50	B7	28ZW65b_s		5.18	4.08		ZW	ZW	ZW			ZW
	P. vitticeps embryos Plate 1	51	C7	28ZW65b_e		0.69	-2.62		ZW	ZW	ZW			ZW
	P. vitticeps embryos Plate 1	52	D7	36ZW9c		28.09	53.56		ZW	ZW	ZW			ZW
	P. vitticeps embryos Plate 1	53	E7	36ZW18a_s		19.03	38.94		ZW	ZW	ZW			ZW
	P. vitticeps embryos Plate 1	54	F7	36ZW18a_e		16.6	17.09		ZW	ZW	ZW			ZW
	P. vitticeps embryos Plate 1	55	G7	28ZW40a_s		5.47	52.5		ZZ	ZZ	ZZ	ZZ		ZZ
	P. vitticeps embryos Plate 1	56	H7	28ZW40a_e		4.9	7.86		ZZ	ZZ	ZZ	ZZ		ZZ
	P. vitticeps embryos Plate 1	57	A8	28ZW20a_s		11.32	33.75		ZW	ZW	ZW			ZW
	P. vitticeps embryos Plate 1	58	B8	28ZW20a_e		11.89	15.05		ZW	ZW	ZW			ZW
	P. vitticeps embryos Plate 1	59	C8	36ZW21a_s		19.71	23.25		ZZ	ZZ	ZZ			ZZ
	P. vitticeps embryos Plate 1	60	D8	36ZW21a_e		19.26	16.48		ZZ	ZZ	ZZ			ZZ
	P. vitticeps embryos Plate 1	61	E8	36ZW24a_s		15.53	22.17		ZW	ZW	ZW			ZW
	P. vitticeps embryos Plate 1	62	F8	36ZW24a_e		9.21	18.78		ZW	ZW	ZW			ZW
	P. vitticeps embryos Plate 1	63	G8	36ZW27a_s		10.9	29.68		ZW	ZW	ZW			ZW
	P. vitticeps embryos Plate 1	64	H8	36ZW27a_e		15.81	49.62		ZW	ZW	ZW			ZW
	P. vitticeps embryos Plate 1	65	A9	36ZW10a		9.86	16.66		ZZ	ZZ	ZZ			ZZ
	P. vitticeps embryos Plate 1	66	B9	36ZW18b_s		1.7	7.07		ZW	ZW	ZW			ZW
	P. vitticeps embryos Plate 1	67	C9	36ZW18b_e		24.48	60.26		ZW	ZW	ZW			ZW
	P. vitticeps embryos Plate 1	68	D9	28ZW30a_s		3.44	10.12		ZW	ZW	ZW			ZW
	P. vitticeps embryos Plate 1	69	E9	28ZW30a_e		14.65	22.24		ZW	ZW	ZW			ZW
	P. vitticeps embryos Plate 1	70	F9	36ZW30a_s		33.53	54.65		ZZ	ZZ	ZZ			ZZ
	P. vitticeps embryos Plate 1	71	G9	36ZW30a_e		11.32	31.53		ZZ	ZZ	ZZ			ZZ
	P. vitticeps embryos Plate 1	72	H9	28ZW55a_s		10.57	16.28		ZW	ZW	ZW			ZW
	P. vitticeps embryos Plate 1	73	A10	28ZW55a_e		12.25	18.94		ZW	ZW	ZW			ZW
	P. vitticeps embryos Plate 1	74	B10	28ZW45b		5.69	3.11		ZZ	ZZ	ZZ			ZZ
	P. vitticeps embryos Plate 1	75	C10	36ZW39a_s		8.39	12.79		ZW	ZW	ZW			ZW
	P. vitticeps embryos Plate 1	76	D10	36ZW39a_e		32.71	36.71		ZW	ZW	ZW			ZW
	P. vitticeps embryos Plate 1	77	E10	36ZW12a_s		16.99	25.72		ZW	W	ZW			ZW
	P. vitticeps embryos Plate 1	78	F10	36ZW12a_e		42.26	70.3		ZW	ZW	ZW			ZW
	P. vitticeps embryos Plate 1	79	G10	36ZW45a_s		7.67	11.14		ZW	ZW	ZW			ZW
	P. vitticeps embryos Plate 1	80	H10	36ZW45a_e		14.1	19.07		ZW	ZW	ZW			ZW
	P. vitticeps embryos Plate 1	81	A11	28ZW45a_s		9.52	11.61		ZW	ZW	ZW			ZW
	P. vitticeps embryos Plate 1	82	B11	28ZW45a_e		12.46	32.81		ZW	ZW	ZW			ZW
	P. vitticeps embryos Plate 1	83	C11	36ZW33a		3.57	7.59		ZW	ZW	ZW			ZW
	P. vitticeps embryos Plate 1	84	D11	36ZW6a		25.79	15.5		ZW	ZW	ZW			ZW
	P. vitticeps embryos Plate 1	85	E11	36ZW26a		32.98	3.26		ZZ	ZZ	ZZ			ZZ
	P. vitticeps embryos Plate 1	86	F11	28ZW25b		127.65	24.42		ZW	ZW	ZW			ZW
	P. vitticeps embryos Plate 1	87	G11	28ZW26a		30.04	14.45		ZW	ZW	ZW			ZW
	P. vitticeps embryos Plate 1	88	H11	28ZW27a		51.67	125.28		ZZ	ZZ	ZZ			ZZ
	P. vitticeps embryos Plate 1	89	A12	28ZW28a		10.55	42.83		ZW	ZW	ZW			ZW
	P. vitticeps embryos Plate 1	90	B12	28ZW60a_s		13.18	6.69		ZZ	ZZ	ZZ			ZZ
	P. vitticeps embryos Plate 1	91	C12	28ZW60a_e		29.39	33.16		ZZ	ZZ	ZZ			ZZ
	P. vitticeps embryos Plate 1	92	D12	28ZW18a		4.07	1.62		ZZ	ZZ	ZZ			ZZ
	P. vitticeps embryos Plate 2	1	A1	28ZW20a		N/A	N/A		ZW	ZW	ZW			ZW
	P. vitticeps embryos Plate 2	2	B1	28ZW22b		N/A	N/A		ZZ	ZZ	ZZ			ZZ
	P. vitticeps embryos Plate 2	3	C1	28ZW30a		N/A	N/A		ZZ	ZZ	ZZ			ZZ
	P. vitticeps embryos Plate 2	4	D1	36ZW18d		N/A	N/A		ZW	ZW	ZW			ZW
	P. vitticeps embryos Plate 2	5	E1	36ZW30b		N/A	N/A		ZW	ZW	ZW			ZW
	P. vitticeps embryos Plate 2	6	F1	36ZW35a		N/A	N/A		ZZ	ZZ	ZZ			ZZ
	P. vitticeps embryos Plate 2	7	G1	36ZW28a		N/A	N/A		ZW	ZW	ZW			ZW
	P. vitticeps embryos Plate 2	8	H1	36ZW32a		N/A	N/A		ZZ	ZZ	ZZ			ZZ
	P. vitticeps embryos Plate 2	9	A2	36ZW34a		N/A	N/A		ZW	ZW	ZW			ZW
	P. vitticeps embryos Plate 2	10	B2	36ZW38a		N/A	N/A		ZW	ZW	ZW			ZW
	P. vitticeps embryos Plate 2	11	C2	36ZW42a		N/A	N/A		ZW	ZW	ZW			ZW
	P. vitticeps embryos Plate 2	12	D2	36ZW47a		N/A	N/A		ZW	ZW	ZW			ZW
	P. vitticeps embryos Plate 2	13	E2	36ZW50a		N/A	N/A		ZZ	ZZ	ZZ			ZZ
	P. vitticeps embryos Plate 2	14	F2	36ZW12d		N/A	N/A		ZZ	ZZ	ZZ			ZZ
	P. vitticeps embryos Plate 2	15	G2	28ZW70c		N/A	N/A		ZZ	ZZ	ZZ			ZZ
	P. vitticeps embryos Plate 2	24	H3	36ZW42a		N/A	N/A		ZW	ZW	ZW			ZW
	P. vitticeps embryos Plate 2	25	A4	36ZW42a		N/A	N/A		ZW	ZW	ZW			ZW
	P. vitticeps embryos Plate 2	26	B4	36ZW14a		N/A	N/A		ZZ	ZZ	ZZ			ZZ
	P. vitticeps embryos Plate 2	27	C4	36ZW17a		N/A	N/A		ZZ	ZZ	ZZ			ZZ
	P. vitticeps embryos Plate 2	28	D4	36ZW17b		N/A	N/A		ZZ	ZZ	ZZ			ZZ
	P. vitticeps embryos Plate 2	29	E4	36ZW27a		N/A	N/A		ZZ	ZZ	ZZ			ZZ
	P. vitticeps embryos Plate 2	30	F4	36ZW33a		N/A	N/A		ZZ	ZZ	ZZ			ZZ
	P. vitticeps embryos Plate 2	31	G4	36ZW36a		N/A	N/A		ZZ	ZZ	ZZ			ZZ
	P. vitticeps embryos Plate 2	32	H4	36ZW39a		N/A	N/A		ZZ	ZZ	ZZ			ZZ
	P. vitticeps embryos Plate 2	33	A5	36ZW31a		N/A	N/A		ZZ	ZZ	ZZ			ZZ
	P. vitticeps embryos Plate 2	34	B5	36ZW32b		N/A	N/A		ZZ	ZZ	ZZ			ZZ
	P. vitticeps embryos Plate 2	35	C5	36ZW33b		N/A	N/A		ZZ	ZZ	ZZ			ZZ
	P. vitticeps embryos Plate 2	36	D5	36ZW34b		N/A	N/A		ZZ	ZZ	ZZ			ZZ
	P. vitticeps embryos Plate 2	37	E5	36ZW9ua		N/A	N/A		ZZ	ZZ	ZZ			ZZ
	P. vitticeps embryos Plate 2	38	F5	36ZW12b		N/A	N/A		ZZ	ZZ	ZZ			ZZ
	P. vitticeps embryos Plate 2	39	G5	36ZW12c		N/A	N/A		ZZ	ZZ	ZZ			ZZ
	P. vitticeps embryos Plate 2	40	H5	36ZW21a		N/A	N/A		ZZ	ZZ	ZZ			ZZ
	P. vitticeps embryos Plate 2	41	A6	36ZW22a		N/A	N/A		ZZ	ZZ	ZZ			ZZ
	P. vitticeps embryos Plate 2	42	B6	36ZW23a		N/A	N/A		ZZ	ZZ	ZZ			ZZ
	P. vitticeps embryos Plate 2	43	C6	36ZW29a		N/A	N/A		ZZ	ZZ	ZZ			ZZ
	P. vitticeps embryos Plate 2	44	D6	36ZW10a		N/A	N/A		ZZ	ZZ	ZZ			ZZ
	P. vitticeps embryos Plate 2	64	H8	36ZW15a		N/A	N/A		ZZ	ZZ	ZZ			ZZ
	P. vitticeps embryos Plate 2	69	E9	36ZW16a		N/A	N/A		ZW	ZW	ZW			ZW
	P. vitticeps embryos Plate 2	76	D10	28ZW23a		N/A	N/A		ZZ	ZZ	ZZ			ZZ
	P. vitticeps embryos Plate 2	77	E10	28ZW33a		N/A	N/A		ZW	ZW	ZW			ZW
	P. vitticeps embryos Plate 2	78	F10	28ZW35c		N/A	N/A		ZW	ZW	ZW			ZW
	P. vitticeps embryos Plate 2	79	G10	28ZW37a		N/A	N/A		ZW	ZW	ZW			ZW
	P. vitticeps embryos Plate 2	84	D11	28ZW25d		N/A	N/A		ZZ	ZZ	ZZ			ZZ
	P. vitticeps embryos Plate 2	86	F11	36ZW25a		N/A	N/A		ZW	ZW	ZW			ZW
	P. vitticeps embryos Plate 2	88	H11	28ZW29a		N/A	N/A		ZZ	ZZ	ZZ			ZZ
	P. vitticeps embryos Plate 2	89	A12	28ZW30b		N/A	N/A		ZZ	ZZ	ZZ			ZZ
	P. vitticeps embryos Plate 2	90	B12	28ZW31a		N/A	N/A		ZW	ZW	ZW			ZW
	P. vitticeps embryos Plate 2	91	C12	28ZW32a		N/A	N/A		ZZ	ZZ	ZZ			ZZ
